# Supplementary material for: Molecular evidence of a Trypanosoma brucei gambiense sylvatic cycle in the human african trypanosomiasis foci of Equatorial Guinea
Source: Front Microbiol. 2015 Jul 24;6:765. doi: 10.3389/fmicb.2015.00765 (PMC4513237; doi:10.3389/fmicb.2015.00765)
Supplement: Supplementary file 1 [file Table_1.XLSX]

## Sheet: Hoja1
Focus	English name	Scientific name	Order	T. brucei s.l.	T. b. gambiense
Kogo	Blue duiker	Cephalophus monticola	Artyodactila	positive	Positive
Kogo	Blue duiker	Cephalophus monticola	Artyodactila	positive	Negative
Kogo	Blue duiker	Cephalophus monticola	Artyodactila	positive	Negative
Kogo	Blue duiker	Cephalophus monticola	Artyodactila	positive	Negative
Kogo	Blue duiker	Cephalophus monticola	Artyodactila	positive	Negative
Kogo	Brush-tailed porcupine	Atherurus africanus	Rodentia	positive	Negative
Kogo	Brush-tailed porcupine	Atherurus africanus	Rodentia	positive	Negative
Kogo	Brush-tailed porcupine	Atherurus africanus	Rodentia	positive	Negative
Kogo	Brush-tailed porcupine	Atherurus africanus	Rodentia	positive	Negative
Kogo	Red River Hog	Potamochoerus porcus	Artyodactila	positive	Negative
Kogo	Small-spotted genet	Genetta servalina	Carnivora	positive	Negative
Kogo	Tree pangolin	Manis spp	Pholidota	Negative	Negative
Kogo	African giant pouched rat	Cricetomys gambianus	Rodentia	Negative	Negative
Kogo	African giant pouched rat	Cricetomys gambianus	Rodentia	Negative	Negative
Kogo	African giant pouched rat	Cricetomys gambianus	Rodentia	Negative	Negative
Kogo	African giant pouched rat	Cricetomys gambianus	Rodentia	Negative	Negative
Kogo	African giant pouched rat	Cricetomys gambianus	Rodentia	Negative	Negative
Kogo	Bay duiker	Cephalophus dorsalis	Artyodactila	Negative	Negative
Kogo	Blue duiker	Cephalophus monticola	Artyodactila	Negative	Negative
Kogo	Blue duiker	Cephalophus monticola	Artyodactila	Negative	Negative
Kogo	Blue duiker	Cephalophus monticola	Artyodactila	Negative	Negative
Kogo	Blue duiker	Cephalophus monticola	Artyodactila	Negative	Negative
Kogo	Blue duiker	Cephalophus monticola	Artyodactila	Negative	Negative
Kogo	Blue duiker	Cephalophus monticola	Artyodactila	Negative	Negative
Kogo	Blue duiker	Cephalophus monticola	Artyodactila	Negative	Negative
Kogo	Blue duiker	Cephalophus monticola	Artyodactila	Negative	Negative
Kogo	Blue duiker	Cephalophus monticola	Artyodactila	Negative	Negative
Kogo	Blue duiker	Cephalophus monticola	Artyodactila	Negative	Negative
Kogo	Blue duiker	Cephalophus monticola	Artyodactila	Negative	Negative
Kogo	Blue duiker	Cephalophus monticola	Artyodactila	Negative	Negative
Kogo	Blue duiker	Cephalophus monticola	Artyodactila	Negative	Negative
Kogo	Blue duiker	Cephalophus monticola	Artyodactila	Negative	Negative
Kogo	Blue duiker	Cephalophus monticola	Artyodactila	Negative	Negative
Kogo	Blue duiker	Cephalophus monticola	Artyodactila	Negative	Negative
Kogo	Blue duiker	Cephalophus monticola	Artyodactila	Negative	Negative
Kogo	Brush-tailed porcupine	Atherurus africanus	Rodentia	Negative	Negative
Kogo	Colobus	Colobus sp.	Primates	Negative	Negative
Kogo	forest hinge-back tortoise	Kinixys erosa	Testudines	Negative	Negative
Kogo	Greater spot-nosed monkey	Cercopithecus nictitans	Primates	Negative	Negative
Kogo	Mandrill	Mandrillus sphinx	Primates	Negative	Negative
Kogo	Red-tailed monkey	Cercopithecus ascanius	Primates	Negative	Negative
Kogo	Red-tailed monkey	Cercopithecus ascanius	Primates	Negative	Negative
Kogo	Red-tailed monkey	Cercopithecus ascanius	Primates	Negative	Negative
Kogo	Red-tailed monkey	Cercopithecus ascanius	Primates	Negative	Negative
Kogo	Sitatunga	Tragelaphus spekii	Artyodactila	Negative	Negative
Luba	African giant pouched rat	Cricetomys gambianus	Rodentia	positive	negative
Luba	African giant pouched rat	Cricetomys gambianus	Rodentia	positive	negative
Luba	African giant pouched rat	Cricetomys gambianus	Rodentia	positive	negative
Luba	African Rock Python	Phyton sebae	Squamata	positive	negative
Luba	Blue duiker	Cephalophus monticola	Artyodactila	positive	negative
Luba	Blue duiker	Cephalophus monticola	Artyodactila	positive	negative
Luba	Blue duiker	Cephalophus monticola	Artyodactila	positive	negative
Luba	Blue duiker	Cephalophus monticola	Artyodactila	positive	negative
Luba	Blue duiker	Cephalophus monticola	Artyodactila	positive	negative
Luba	Blue duiker	Cephalophus monticola	Artyodactila	positive	negative
Luba	Blue duiker	Cephalophus monticola	Artyodactila	positive	negative
Luba	Brush-tailed porcupine	Atherurus africanus	Rodentia	positive	negative
Luba	Brush-tailed porcupine	Atherurus africanus	Rodentia	positive	negative
Luba	Brush-tailed porcupine	Atherurus africanus	Rodentia	positive	negative
Luba	Brush-tailed porcupine	Atherurus africanus	Rodentia	positive	negative
Luba	Brush-tailed porcupine	Atherurus africanus	Rodentia	positive	negative
Luba	Red-legged sun squirrel	Heliosciurus rufobrachium	Rodentia	positive	positive
Luba	Red-legged sun squirrel	Heliosciurus rufobrachium	Rodentia	positive	negative
Luba	Red-legged sun squirrel	Heliosciurus rufobrachium	Rodentia	positive	negative
Luba	Small-spotted genet	Genetta servalina	Carnivora	positive	negative
Luba	African giant pouched rat	Cricetomys gambianus	Rodentia	negative	negative
Luba	African giant pouched rat	Cricetomys gambianus	Rodentia	negative	negative
Luba	African giant pouched rat	Cricetomys gambianus	Rodentia	negative	negative
Luba	African giant pouched rat	Cricetomys gambianus	Rodentia	negative	negative
Luba	African giant pouched rat	Cricetomys gambianus	Rodentia	negative	negative
Luba	African giant pouched rat	Cricetomys gambianus	Rodentia	negative	negative
Luba	African giant pouched rat	Cricetomys gambianus	Rodentia	negative	negative
Luba	African giant pouched rat	Cricetomys gambianus	Rodentia	negative	negative
Luba	African giant pouched rat	Cricetomys gambianus	Rodentia	negative	negative
Luba	African giant pouched rat	Cricetomys gambianus	Rodentia	negative	negative
Luba	African giant pouched rat	Cricetomys gambianus	Rodentia	negative	negative
Luba	African giant pouched rat	Cricetomys gambianus	Rodentia	negative	negative
Luba	African giant pouched rat	Cricetomys gambianus	Rodentia	negative	negative
Luba	African giant pouched rat	Cricetomys gambianus	Rodentia	negative	negative
Luba	African giant pouched rat	Cricetomys gambianus	Rodentia	negative	negative
Luba	African giant pouched rat	Cricetomys gambianus	Rodentia	negative	negative
Luba	African giant pouched rat	Cricetomys gambianus	Rodentia	negative	negative
Luba	African giant pouched rat	Cricetomys gambianus	Rodentia	negative	negative
Luba	African giant pouched rat	Cricetomys gambianus	Rodentia	negative	negative
Luba	African giant pouched rat	Cricetomys gambianus	Rodentia	negative	negative
Luba	African giant pouched rat	Cricetomys gambianus	Rodentia	negative	negative
Luba	African Palm Civet	Nandinia binotata	Carnivora	negative	negative
Luba	Bay duiker	Cephalophus dorsalis	Artyodactila	negative	negative
Luba	Bioko Allen's bushbaby	Galago alleni	Primates	negative	negative
Luba	Blue duiker	Cephalophus monticola	Artyodactila	negative	negative
Luba	Blue duiker	Cephalophus monticola	Artyodactila	negative	negative
Luba	Blue duiker	Cephalophus monticola	Artyodactila	negative	negative
Luba	Blue duiker	Cephalophus monticola	Artyodactila	negative	negative
Luba	Blue duiker	Cephalophus monticola	Artyodactila	negative	negative
Luba	Blue duiker	Cephalophus monticola	Artyodactila	negative	negative
Luba	Blue duiker	Cephalophus monticola	Artyodactila	negative	negative
Luba	Blue duiker	Cephalophus monticola	Artyodactila	negative	negative
Luba	Blue duiker	Cephalophus monticola	Artyodactila	negative	negative
Luba	Blue duiker	Cephalophus monticola	Artyodactila	negative	negative
Luba	Blue duiker	Cephalophus monticola	Artyodactila	negative	negative
Luba	Blue duiker	Cephalophus monticola	Artyodactila	negative	negative
Luba	Blue duiker	Cephalophus monticola	Artyodactila	negative	negative
Luba	Blue duiker	Cephalophus monticola	Artyodactila	negative	negative
Luba	Blue duiker	Cephalophus monticola	Artyodactila	negative	negative
Luba	Blue duiker	Cephalophus monticola	Artyodactila	negative	negative
Luba	Blue duiker	Cephalophus monticola	Artyodactila	negative	negative
Luba	Blue duiker	Cephalophus monticola	Artyodactila	negative	negative
Luba	Blue duiker	Cephalophus monticola	Artyodactila	negative	negative
Luba	Blue duiker	Cephalophus monticola	Artyodactila	negative	negative
Luba	Blue duiker	Cephalophus monticola	Artyodactila	negative	negative
Luba	Blue duiker	Cephalophus monticola	Artyodactila	negative	negative
Luba	Blue duiker	Cephalophus monticola	Artyodactila	negative	negative
Luba	Blue duiker	Cephalophus monticola	Artyodactila	negative	negative
Luba	Blue duiker	Cephalophus monticola	Artyodactila	negative	negative
Luba	Blue duiker	Cephalophus monticola	Artyodactila	negative	negative
Luba	Blue duiker	Cephalophus monticola	Artyodactila	negative	negative
Luba	Blue duiker	Cephalophus monticola	Artyodactila	negative	negative
Luba	Brush-tailed porcupine	Atherurus africanus	Rodentia	negative	negative
Luba	Brush-tailed porcupine	Atherurus africanus	Rodentia	negative	negative
Luba	Brush-tailed porcupine	Atherurus africanus	Rodentia	negative	negative
Luba	Brush-tailed porcupine	Atherurus africanus	Rodentia	negative	negative
Luba	Brush-tailed porcupine	Atherurus africanus	Rodentia	negative	negative
Luba	Brush-tailed porcupine	Atherurus africanus	Rodentia	negative	negative
Luba	Brush-tailed porcupine	Atherurus africanus	Rodentia	negative	negative
Luba	Brush-tailed porcupine	Atherurus africanus	Rodentia	negative	negative
Luba	Brush-tailed porcupine	Atherurus africanus	Rodentia	negative	negative
Luba	Brush-tailed porcupine	Atherurus africanus	Rodentia	negative	negative
Luba	Brush-tailed porcupine	Atherurus africanus	Rodentia	negative	negative
Luba	Brush-tailed porcupine	Atherurus africanus	Rodentia	negative	negative
Luba	Brush-tailed porcupine	Atherurus africanus	Rodentia	negative	negative
Luba	Brush-tailed porcupine	Atherurus africanus	Rodentia	negative	negative
Luba	Brush-tailed porcupine	Atherurus africanus	Rodentia	negative	negative
Luba	Brush-tailed porcupine	Atherurus africanus	Rodentia	negative	negative
Luba	Brush-tailed porcupine	Atherurus africanus	Rodentia	negative	negative
Luba	Brush-tailed porcupine	Atherurus africanus	Rodentia	negative	negative
Luba	Brush-tailed porcupine	Atherurus africanus	Rodentia	negative	negative
Luba	Brush-tailed porcupine	Atherurus africanus	Rodentia	negative	negative
Luba	Brush-tailed porcupine	Atherurus africanus	Rodentia	negative	negative
Luba	Brush-tailed porcupine	Atherurus africanus	Rodentia	negative	negative
Luba	Brush-tailed porcupine	Atherurus africanus	Rodentia	negative	negative
Luba	Brush-tailed porcupine	Atherurus africanus	Rodentia	negative	negative
Luba	Brush-tailed porcupine	Atherurus africanus	Rodentia	negative	negative
Luba	Brush-tailed porcupine	Atherurus africanus	Rodentia	negative	negative
Luba	Brush-tailed porcupine	Atherurus africanus	Rodentia	negative	negative
Luba	Brush-tailed porcupine	Atherurus africanus	Rodentia	negative	negative
Luba	Brush-tailed porcupine	Atherurus africanus	Rodentia	negative	negative
Luba	Monitor lizard	Varanus ornatus	Squamata	negative	negative
Luba	Monitor lizard	Varanus ornatus	Squamata	negative	negative
Luba	Pouched rat	Cricetomys emini	Rodentia	negative	negative
Luba	Red-legged sun squirrel	Heliosciurus rufobrachium	Rodentia	negative	negative
Luba	Red-legged sun squirrel	Heliosciurus rufobrachium	Rodentia	negative	negative
Luba	Red-legged sun squirrel	Heliosciurus rufobrachium	Rodentia	negative	negative
Luba	Red-legged sun squirrel	Heliosciurus rufobrachium	Rodentia	negative	negative
Luba	Red-legged sun squirrel	Heliosciurus rufobrachium	Rodentia	negative	negative
Luba	Red-legged sun squirrel	Heliosciurus rufobrachium	Rodentia	negative	negative
Luba	Red-legged sun squirrel	Heliosciurus rufobrachium	Rodentia	negative	negative
Luba	Red-legged sun squirrel	Heliosciurus rufobrachium	Rodentia	negative	negative
Luba	Red-legged sun squirrel	Heliosciurus rufobrachium	Rodentia	negative	negative
Luba	Red-legged sun squirrel	Heliosciurus rufobrachium	Rodentia	negative	negative
Luba	Red-legged sun squirrel	Heliosciurus rufobrachium	Rodentia	negative	negative
Luba	Red-legged sun squirrel	Heliosciurus rufobrachium	Rodentia	negative	negative
Luba	Red-legged sun squirrel	Heliosciurus rufobrachium	Rodentia	negative	negative
Luba	Red-tailed monkey	Cercopithecus ascanius	Primates	negative	negative
Luba	Small-spotted genet	Genetta servalina	Carnivora	negative	negative
Luba	Tree Pangolin	Manis spp	Pholidota	negative	negative
Luba	Tree Pangolin	Manis spp	Pholidota	negative	negative
Mbini	African giant pouched rat	Cricetomys gambianus	Rodentia	positive	positive
Mbini	African palm civet	Nandinia binotata	Carnivora	positive	positive
Mbini	African palm civet	Nandinia binotata	Carnivora	positive	negative
Mbini	Blue duiker	Cephalophus monticola	Artyodactila	positive	negative
Mbini	Blue duiker	Cephalophus monticola	Artyodactila	positive	negative
Mbini	Blue duiker	Cephalophus monticola	Artyodactila	positive	negative
Mbini	Brush-tailed porcupine	Atherurus africanus	Rodentia	positive	positive
Mbini	Brush-tailed porcupine	Atherurus africanus	Rodentia	positive	positive
Mbini	Brush-tailed porcupine	Atherurus africanus	Rodentia	positive	positive
Mbini	Greater spot-nosed monkey	Cercopithecus nictitans	Primates	positive	negative
Mbini	Grey-cheeked mangabey	Lophocebus albigena	Primates	positive	positive
Mbini	Red-tailed monkey	Cercopithecus ascanius	Primates	positive	positive
Mbini	Small-spotted genet	Genetta servalina	Carnivora	positive	positive
Mbini	Black-casqued hornbill	Ceratogymna atrata	Coraciiformes	negative	negative
Mbini	African civet	Civettictis civetta	Carnivora	negative	negative
Mbini	African giant pouched rat	Cricetomys gambianus	Rodentia	negative	negative
Mbini	African giant pouched rat	Cricetomys gambianus	Rodentia	negative	negative
Mbini	African giant pouched rat	Cricetomys gambianus	Rodentia	negative	negative
Mbini	African giant pouched rat	Cricetomys gambianus	Rodentia	negative	negative
Mbini	African giant pouched rat	Cricetomys gambianus	Rodentia	negative	negative
Mbini	African palm civet	Nandinia binotata	Carnivora	negative	negative
Mbini	Bay duiker	Cephalophus dorsalis	Artyodactila	negative	negative
Mbini	Bay duiker	Cephalophus dorsalis	Artyodactila	negative	negative
Mbini	Bay duiker	Cephalophus dorsalis	Artyodactila	negative	negative
Mbini	Bay duiker	Cephalophus dorsalis	Artyodactila	negative	negative
Mbini	Bay duiker	Cephalophus dorsalis	Artyodactila	negative	negative
Mbini	Blue duiker	Cephalophus monticola	Artyodactila	negative	negative
Mbini	Blue duiker	Cephalophus monticola	Artyodactila	negative	negative
Mbini	Blue duiker	Cephalophus monticola	Artyodactila	negative	negative
Mbini	Blue duiker	Cephalophus monticola	Artyodactila	negative	negative
Mbini	Blue duiker	Cephalophus monticola	Artyodactila	negative	negative
Mbini	Blue duiker	Cephalophus monticola	Artyodactila	negative	negative
Mbini	Blue duiker	Cephalophus monticola	Artyodactila	negative	negative
Mbini	Blue duiker	Cephalophus monticola	Artyodactila	negative	negative
Mbini	Blue duiker	Cephalophus monticola	Artyodactila	negative	negative
Mbini	Blue duiker	Cephalophus monticola	Artyodactila	negative	negative
Mbini	Blue duiker	Cephalophus monticola	Artyodactila	negative	negative
Mbini	Blue duiker	Cephalophus monticola	Artyodactila	negative	negative
Mbini	Blue duiker	Cephalophus monticola	Artyodactila	negative	negative
Mbini	Blue duiker	Cephalophus monticola	Artyodactila	negative	negative
Mbini	Blue duiker	Cephalophus monticola	Artyodactila	negative	negative
Mbini	Blue duiker	Cephalophus monticola	Artyodactila	negative	negative
Mbini	Brush-tailed porcupine	Atherurus africanus	Rodentia	negative	negative
Mbini	Brush-tailed porcupine	Atherurus africanus	Rodentia	negative	negative
Mbini	Brush-tailed porcupine	Atherurus africanus	Rodentia	negative	negative
Mbini	Brush-tailed porcupine	Atherurus africanus	Rodentia	negative	negative
Mbini	Brush-tailed porcupine	Atherurus africanus	Rodentia	negative	negative
Mbini	Brush-tailed porcupine	Atherurus africanus	Rodentia	negative	negative
Mbini	Brush-tailed porcupine	Atherurus africanus	Rodentia	negative	negative
Mbini	Brush-tailed porcupine	Atherurus africanus	Rodentia	negative	negative
Mbini	Brush-tailed porcupine	Atherurus africanus	Rodentia	negative	negative
Mbini	Brush-tailed porcupine	Atherurus africanus	Rodentia	negative	negative
Mbini	Brush-tailed porcupine	Atherurus africanus	Rodentia	negative	negative
Mbini	Gabon Talapoin	Miopithecus ogouensis	Primates	negative	negative
Mbini	Gabon Talapoin	Miopithecus ogouensis	Primates	negative	negative
Mbini	Greater cane rat	Thryonomys swinderianus	Rodentia	negative	negative
Mbini	Greater spot-nosed monkey	Cercopithecus nictitans	Primates	negative	negative
Mbini	Greater spot-nosed monkey	Cercopithecus nictitans	Primates	negative	negative
Mbini	Greater spot-nosed monkey	Cercopithecus nictitans	Primates	negative	negative
Mbini	Greater spot-nosed monkey	Cercopithecus nictitans	Primates	negative	negative
Mbini	Mandrill	Mandrillus sphinx	Primates	negative	negative
Mbini	Red River Hog	Potamochoerus porcus	Artyodactila	negative	negative
Mbini	Red River Hog	Potamochoerus porcus	Artyodactila	negative	negative
Mbini	Red River Hog	Potamochoerus porcus	Artyodactila	negative	negative
Mbini	Red-legged sun squirrel	Heliosciurus rufobrachium	Rodentia	negative	negative
Mbini	Red-tailed monkey	Cercopithecus ascanius	Primates	negative	negative
Rio Campo	African giant pouched rat	Cricetomys gambianus	Rodentia	positive	negative
Rio Campo	African giant pouched rat	Cricetomys gambianus	Rodentia	positive	negative
Rio Campo	African Lisang	Poiana richardsonii	Carnivora	positive	positive
Rio Campo	Blue duiker	Cephalophus monticola	Artyodactila	positive	positive
Rio Campo	Blue duiker	Cephalophus monticola	Artyodactila	positive	positive
Rio Campo	Blue duiker	Cephalophus monticola	Artyodactila	positive	negative
Rio Campo	Brush-tailed porcupine	Atherurus africanus	Rodentia	positive	positive
Rio Campo	Brush-tailed porcupine	Atherurus africanus	Rodentia	positive	negative
Rio Campo	Brush-tailed porcupine	Atherurus africanus	Rodentia	positive	negative
Rio Campo	Brush-tailed porcupine	Atherurus africanus	Rodentia	positive	negative
Rio Campo	Greater spot-nosed monkey	Cercopithecus nictitans	Primates	positive	positive
Rio Campo	Greater spot-nosed monkey	Cercopithecus nictitans	Primates	positive	negative
Rio Campo	Greater spot-nosed monkey	Cercopithecus nictitans	Primates	positive	negative
Rio Campo	African giant pouched rat	Cricetomys gambianus	Rodentia	negative	negative
Rio Campo	African giant pouched rat	Cricetomys gambianus	Rodentia	negative	negative
Rio Campo	African giant pouched rat	Cricetomys gambianus	Rodentia	negative	negative
Rio Campo	African giant pouched rat	Cricetomys gambianus	Rodentia	negative	negative
Rio Campo	African giant pouched rat	Cricetomys gambianus	Rodentia	negative	negative
Rio Campo	African Lisang	Poiana richardsonii	Carnivora	negative	negative
Rio Campo	African Palm Civet	Nandinia binotata	Carnivora	negative	negative
Rio Campo	Bay duiker	Cephalophus dorsalis	Artyodactila	negative	negative
Rio Campo	Bay duiker	Cephalophus dorsalis	Artyodactila	negative	negative
Rio Campo	Bay duiker	Cephalophus dorsalis	Artyodactila	negative	negative
Rio Campo	Bay duiker	Cephalophus dorsalis	Artyodactila	negative	negative
Rio Campo	Bay duiker	Cephalophus dorsalis	Artyodactila	negative	negative
Rio Campo	Blue duiker	Cephalophus monticola	Artyodactila	negative	negative
Rio Campo	Blue duiker	Cephalophus monticola	Artyodactila	negative	negative
Rio Campo	Blue duiker	Cephalophus monticola	Artyodactila	negative	negative
Rio Campo	Blue duiker	Cephalophus monticola	Artyodactila	negative	negative
Rio Campo	Blue duiker	Cephalophus monticola	Artyodactila	negative	negative
Rio Campo	Blue duiker	Cephalophus monticola	Artyodactila	negative	negative
Rio Campo	Blue duiker	Cephalophus monticola	Artyodactila	negative	negative
Rio Campo	Blue duiker	Cephalophus monticola	Artyodactila	negative	negative
Rio Campo	Blue duiker	Cephalophus monticola	Artyodactila	negative	negative
Rio Campo	Blue duiker	Cephalophus monticola	Artyodactila	negative	negative
Rio Campo	Blue duiker	Cephalophus monticola	Artyodactila	negative	negative
Rio Campo	Brush-tailed porcupine	Atherurus africanus	Rodentia	negative	negative
Rio Campo	Brush-tailed porcupine	Atherurus africanus	Rodentia	negative	negative
Rio Campo	Brush-tailed porcupine	Atherurus africanus	Rodentia	negative	negative
Rio Campo	Brush-tailed porcupine	Atherurus africanus	Rodentia	negative	negative
Rio Campo	Brush-tailed porcupine	Atherurus africanus	Rodentia	negative	negative
Rio Campo	Brush-tailed porcupine	Atherurus africanus	Rodentia	negative	negative
Rio Campo	Brush-tailed porcupine	Atherurus africanus	Rodentia	negative	negative
Rio Campo	Brush-tailed porcupine	Atherurus africanus	Rodentia	negative	negative
Rio Campo	Brush-tailed porcupine	Atherurus africanus	Rodentia	negative	negative
Rio Campo	Gabon Talapoin	Miopithecus ogouensis	Primates	negative	negative
Rio Campo	Gabon Talapoin	Miopithecus ogouensis	Primates	negative	negative
Rio Campo	Greater cane rat	Thryonomys swinderianus	Rodentia	negative	negative
Rio Campo	Greater spot-nosed monkey	Cercopithecus nictitans	Primates	negative	negative
Rio Campo	Moustached monkey	Cercopithecus cephus	Primates	negative	negative
Rio Campo	Moustached monkey	Cercopithecus cephus	Primates	negative	negative
Rio Campo	Moustached monkey	Cercopithecus cephus	Primates	negative	negative
Rio Campo	Red River Hog	Potamochoerus porcus	Artyodactila	negative	negative
Rio Campo	Red River Hog	Potamochoerus porcus	Artyodactila	negative	negative
Rio Campo	Small-spotted genet	Genetta servalina	Carnivora	negative	negative
Rio Campo	Tree Pangolin	Manis tricuspis	Pholidota	negative	negative
